# Supplementary material for: Self-Management Support for Cancer Survivors: A Descriptive Evaluation of the Symptom Navi Training from the Perspective of Health Care Professionals
Source: Curr Oncol. 2025 Jun 2;32(6):326. doi: 10.3390/curroncol32060326 (PMC12191559; doi:10.3390/curroncol32060326)
Supplement: Supplementary file 1 [file curroncol-32-00326-s001.zip]

Archive with 1 entries (1 files):
- curroncol-3587052-supplementary.pdf
